# Supplementary material for: Rotation Grids for Improved Electrical Properties of Inkjet-Printed Strain Gauges
Source: Sensors (Basel). 2022 Aug 16;22(16):6119. doi: 10.3390/s22166119 (PMC9415692; doi:10.3390/s22166119)
Supplement: Supplementary file 1 [file sensors-22-06119-s001.zip]

Archive with 1 entries (1 files):
- sensors-1847054-supplementary.pdf
